# Supplementary material for: Defoliation-induced changes in foliage quality may trigger broad-scale insect outbreaks
Source: Commun Biol. 2022 May 16;5:463. doi: 10.1038/s42003-022-03407-8 (PMC9110339; doi:10.1038/s42003-022-03407-8)
Supplement: Supplementary file 4 — Supplementary Data 1 [file 42003_2022_3407_MOESM4_ESM.xlsx]

## Sheet: Fig1
ForestCompositionType	Year	MeanAnnualDefoliation	MeanLarvalDensity	MeanAnnualLitterfall	DeadBasalArea	CumulativeTreeMortality
Mixed stands	2008	12.8338	NA	NA	0.206105	0.635964
Mixed stands	2009	27.9954	NA	NA	0.103475	0.739439
Mixed stands	2010	41.1347	NA	364.583	0.272066	1.0115
Mixed stands	2011	50.325	88.4616	889.476	0.663286	1.67479
Mixed stands	2012	58.6599	109.757	956.7	0.266074	1.94086
Mixed stands	2013	74.4275	133.755	1301.07	0.148235	2.0891
Mixed stands	2014	84.1537	198.717	1339.81	0.547139	2.63624
Mixed stands	2015	37.5533	77.0835	1143.08	1.02683	3.66307
Mixed stands	2016	41.5987	122.059	913.188	3.30462	6.96769
Mixed stands	2017	94.2541	236.444	1528.66	2.85235	9.82004
Mixed stands	2018	36.7181	77.6356	NA	3.94574	13.7658
Mixed stands	2019	NA	NA	NA	3.56831	17.3341
Spruce-dominated stands	2008	6.31979	NA	NA	0.376039	2.26191
Spruce-dominated stands	2009	10.3703	NA	NA	0.349726	2.61163
Spruce-dominated stands	2010	13.8717	NA	289.808	0.379378	2.99101
Spruce-dominated stands	2011	21.5907	44.7745	660.3	0.371344	3.36235
Spruce-dominated stands	2012	31.6042	38.1888	757.974	0.145272	3.50763
Spruce-dominated stands	2013	50.862	63.1569	1006.47	0.208353	3.71598
Spruce-dominated stands	2014	77.3983	124.639	1108.23	0.37225	4.08823
Spruce-dominated stands	2015	23.1511	46.2948	865.863	0.237847	4.32608
Spruce-dominated stands	2016	15.0387	43.5833	782.826	0.447631	4.77371
Spruce-dominated stands	2017	83.4843	118.045	1431.72	0.45296	5.22667
Spruce-dominated stands	2018	38.668	48.138	NA	0.831656	6.05832
Spruce-dominated stands	2019	NA	NA	NA	1.10721	7.16553
Fir-dominated stands	2008	17.4446	NA	NA	0.0838511	0.0838511
Fir-dominated stands	2009	32.5443	NA	NA	0.177596	0.261447
Fir-dominated stands	2010	48.1047	NA	428.948	0.402816	0.664263
Fir-dominated stands	2011	50.4651	104.137	970.657	0.327147	0.99141
Fir-dominated stands	2012	81.3953	130.744	1487.55	0.162637	1.15405
Fir-dominated stands	2013	82.95	157.584	1598.88	0.208817	1.36286
Fir-dominated stands	2014	83.8152	237.849	1654.06	1.10128	2.46414
Fir-dominated stands	2015	32.1968	52.277	1355.68	0.812914	3.27705
Fir-dominated stands	2016	46.1602	135.316	1299.57	4.28926	7.56631
Fir-dominated stands	2017	98.5016	230.579	1753.46	2.75963	10.3259
Fir-dominated stands	2018	63.4383	90.0397	NA	3.98715	14.3131
Fir-dominated stands	2019	NA	NA	NA	3.5908	17.9039

## Sheet: Fig2
LitterType	ForestCompositionType	Year	PredictedValue_N	SE_N	CI_lower_N	CI_upper_N	PredictedValue_P	SE_P	CI_lower_P	CI_upper_P	PredictedValue_K	SE_K	CI_lower_K	CI_upper_K
Needle litter	Fir-dominated stands	2011	8.40976	0.680367	7.07507	9.74446	0.745644	0.0910563	0.567016	0.924271	0.617741	0.0533546	0.513073	0.722408
Needle litter	Fir-dominated stands	2012	9.25266	0.665612	7.94691	10.5584	0.813058	0.0905529	0.635418	0.990698	0.61785	0.0515523	0.516718	0.718981
Needle litter	Fir-dominated stands	2013	10.0956	0.65841	8.80393	11.3872	0.880473	0.0903285	0.703273	1.05767	0.617959	0.0504395	0.51901	0.716907
Needle litter	Fir-dominated stands	2014	10.9385	0.659007	9.64566	12.2313	0.947887	0.0903851	0.770576	1.1252	0.618068	0.0500621	0.519859	0.716276
Needle litter	Fir-dominated stands	2015	11.7814	0.667383	10.4721	13.0906	1.0153	0.0907221	0.837329	1.19327	0.618177	0.0504366	0.519234	0.71712
Needle litter	Fir-dominated stands	2016	12.6242	0.683252	11.2839	13.9646	1.08272	0.0913365	0.903539	1.26189	0.618286	0.0515468	0.517165	0.719406
Needle litter	Fir-dominated stands	2017	13.4671	0.706108	12.0819	14.8523	1.15013	0.0922227	0.969215	1.33105	0.618395	0.0533466	0.513743	0.723046
Needle litter	Spruce-dominated stands	2011	5.14891	0.569996	4.03073	6.26709	0.551836	0.078192	0.398445	0.705228	0.625345	0.0455641	0.53596	0.714729
Needle litter	Spruce-dominated stands	2012	5.51636	0.564553	4.40886	6.62386	0.594294	0.0779356	0.441406	0.747183	0.596369	0.0441398	0.509778	0.682959
Needle litter	Spruce-dominated stands	2013	5.88381	0.561713	4.78188	6.98574	0.636753	0.0778151	0.4841	0.789405	0.567393	0.0431151	0.482812	0.651973
Needle litter	Spruce-dominated stands	2014	6.25126	0.561516	5.14971	7.3528	0.679211	0.0778311	0.526527	0.831894	0.538416	0.0425188	0.455006	0.621827
Needle litter	Spruce-dominated stands	2015	6.61871	0.563965	5.51236	7.72506	0.721669	0.0779835	0.568687	0.874651	0.50944	0.042369	0.426324	0.592557
Needle litter	Spruce-dominated stands	2016	6.98616	0.569025	5.86988	8.10243	0.764127	0.0782714	0.61058	0.917675	0.480464	0.0426704	0.396757	0.564172
Needle litter	Spruce-dominated stands	2017	7.35361	0.576629	6.22241	8.4848	0.806585	0.0786935	0.65221	0.960961	0.451488	0.0434137	0.366322	0.536654
Needle litter	Mixed stands	2011	7.64895	0.672776	6.32914	8.96875	0.621804	0.090443	0.444379	0.799228	0.584935	0.0518129	0.483292	0.686578
Needle litter	Mixed stands	2012	8.31889	0.661042	7.0221	9.61568	0.679779	0.0901339	0.50296	0.856597	0.573171	0.050499	0.474106	0.672236
Needle litter	Mixed stands	2013	8.98883	0.655202	7.7035	10.2742	0.737754	0.0900015	0.561195	0.914312	0.561408	0.0496273	0.464052	0.658763
Needle litter	Mixed stands	2014	9.65877	0.655414	8.37302	10.9445	0.795729	0.0900464	0.619082	0.972375	0.549644	0.0492215	0.453085	0.646203
Needle litter	Mixed stands	2015	10.3287	0.661671	9.03069	11.6267	0.853704	0.0902684	0.676622	1.03079	0.53788	0.049293	0.441181	0.63458
Needle litter	Mixed stands	2016	10.9987	0.673806	9.67683	12.3205	0.911679	0.0906662	0.733816	1.08954	0.526116	0.0498397	0.428344	0.623888
Needle litter	Mixed stands	2017	11.6686	0.691509	10.312	13.0252	0.969654	0.0912375	0.790671	1.14864	0.514353	0.0508464	0.414606	0.614099
Leaf litter	Fir-dominated stands	2011	9.97655	0.697435	8.60837	11.3447	1.17619	0.0931009	0.993555	1.35883	2.54498	0.213405	2.12634	2.96363
Leaf litter	Fir-dominated stands	2012	10.9861	0.676519	9.65891	12.3132	1.24361	0.0922949	1.06256	1.42467	2.46105	0.205744	2.05744	2.86467
Leaf litter	Fir-dominated stands	2013	11.9956	0.66616	10.6887	13.3024	1.31103	0.0918794	1.13079	1.49128	2.37712	0.200379	1.98403	2.77021
Leaf litter	Fir-dominated stands	2014	13.0051	0.666851	11.6969	14.3133	1.37845	0.0918599	1.19825	1.55866	2.29319	0.197497	1.90576	2.68063
Leaf litter	Fir-dominated stands	2015	14.0146	0.678559	12.6834	15.3457	1.44588	0.0922366	1.26493	1.62682	2.20926	0.197206	1.82239	2.59612
Leaf litter	Fir-dominated stands	2016	15.0241	0.70073	13.6494	16.3987	1.5133	0.0930047	1.33085	1.69575	2.12533	0.199519	1.73393	2.51673
Leaf litter	Fir-dominated stands	2017	16.0336	0.732416	14.5968	17.4704	1.58072	0.0941546	1.39601	1.76542	2.0414	0.204346	1.64053	2.44227
Leaf litter	Spruce-dominated stands	2011	9.42831	0.604699	8.24205	10.6146	0.756013	0.0792264	0.600592	0.911433	1.48341	0.113522	1.26071	1.70611
Leaf litter	Spruce-dominated stands	2012	9.53934	0.58671	8.38837	10.6903	0.798477	0.0786737	0.64414	0.952813	1.37039	0.0953306	1.18338	1.55741
Leaf litter	Spruce-dominated stands	2013	9.65037	0.575627	8.52114	10.7796	0.840941	0.078383	0.687175	0.994707	1.25738	0.0789718	1.10246	1.4123
Leaf litter	Spruce-dominated stands	2014	9.7614	0.571854	8.63957	10.8832	0.883405	0.0783572	0.729689	1.03712	1.14436	0.0658272	1.01523	1.2735
Leaf litter	Spruce-dominated stands	2015	9.87243	0.575533	8.74339	11.0015	0.925869	0.0785966	0.771683	1.08005	1.03134	0.05812	0.917329	1.14536
Leaf litter	Spruce-dominated stands	2016	9.98346	0.586524	8.83286	11.1341	0.968333	0.0790988	0.813162	1.1235	0.918329	0.0580577	0.804435	1.03222
Leaf litter	Spruce-dominated stands	2017	10.0945	0.604429	8.90876	11.2802	1.0108	0.0798588	0.854135	1.16746	0.805312	0.0656619	0.676502	0.934123
Leaf litter	Mixed stands	2011	11.7406	0.747409	10.2743	13.2068	0.822853	0.0919521	0.642468	1.00324	1.95905	0.157006	1.65104	2.26705
Leaf litter	Mixed stands	2012	12.3616	0.710301	10.9681	13.755	0.880834	0.0913503	0.701629	1.06004	1.86324	0.145168	1.57846	2.14802
Leaf litter	Mixed stands	2013	12.9826	0.688074	11.6328	14.3324	0.938815	0.0910401	0.760219	1.11741	1.76744	0.135999	1.50065	2.03423
Leaf litter	Mixed stands	2014	13.6036	0.682183	12.2653	14.9418	0.996795	0.0910246	0.81823	1.17536	1.67163	0.130065	1.41648	1.92679
Leaf litter	Mixed stands	2015	14.2246	0.693045	12.865	15.5842	1.05478	0.091304	0.875662	1.23389	1.57583	0.127817	1.32509	1.82657
Leaf litter	Mixed stands	2016	14.8456	0.719902	13.4333	16.2578	1.11276	0.0918755	0.932522	1.29299	1.48003	0.129448	1.22608	1.73397
Leaf litter	Mixed stands	2017	15.4666	0.761062	13.9736	16.9596	1.17074	0.0927338	0.988819	1.35266	1.38422	0.134817	1.11975	1.6487
SBW frass	Fir-dominated stands	2011	10.7175	0.700496	9.34326	12.0916	1.08114	0.0926836	0.899322	1.26296	0.740247	0.0566409	0.629133	0.851361
SBW frass	Fir-dominated stands	2012	11.7193	0.678099	10.3891	13.0496	1.20223	0.0919851	1.02178	1.38268	0.762963	0.0546852	0.655685	0.87024
SBW frass	Fir-dominated stands	2013	12.7212	0.666854	11.413	14.0294	1.32332	0.0916987	1.14343	1.50321	0.785679	0.0536567	0.680419	0.890939
SBW frass	Fir-dominated stands	2014	13.723	0.667324	12.4139	15.0321	1.44441	0.0918284	1.26427	1.62455	0.808395	0.0536088	0.703229	0.913561
SBW frass	Fir-dominated stands	2015	14.7249	0.679484	13.3919	16.0579	1.5655	0.0923724	1.38429	1.74671	0.831111	0.0545441	0.72411	0.938112
SBW frass	Fir-dominated stands	2016	15.7267	0.702729	14.3482	17.1053	1.68659	0.0933233	1.50351	1.86966	0.853827	0.0564138	0.743159	0.964496
SBW frass	Fir-dominated stands	2017	16.7286	0.736008	15.2847	18.1725	1.80768	0.0946691	1.62196	1.99339	0.876544	0.0591292	0.760548	0.992539
SBW frass	Spruce-dominated stands	2011	6.84117	0.57986	5.70364	7.9787	0.751543	0.078987	0.596592	0.906494	0.598193	0.0455624	0.508812	0.687574
SBW frass	Spruce-dominated stands	2012	7.49242	0.570574	6.37311	8.61174	0.847675	0.0785128	0.693655	1.0017	0.591824	0.0441427	0.505228	0.67842
SBW frass	Spruce-dominated stands	2013	8.14367	0.565964	7.0334	9.25394	0.943808	0.0783351	0.790136	1.09748	0.585455	0.0432309	0.500648	0.670263
SBW frass	Spruce-dominated stands	2014	8.79492	0.566145	7.6843	9.90555	1.03994	0.0784558	0.886032	1.19385	0.579086	0.0428595	0.495008	0.663165
SBW frass	Spruce-dominated stands	2015	9.44617	0.571113	8.3258	10.5665	1.13607	0.0788735	0.981346	1.2908	0.572718	0.0430424	0.48828	0.657155
SBW frass	Spruce-dominated stands	2016	10.0974	0.580744	8.95816	11.2367	1.23221	0.0795837	1.07609	1.38833	0.566349	0.0437726	0.480479	0.652219
SBW frass	Spruce-dominated stands	2017	10.7487	0.594812	9.58181	11.9155	1.32834	0.0805785	1.17027	1.48641	0.55998	0.0450236	0.471656	0.648304
SBW frass	Mixed stands	2011	9.84209	0.689669	8.48914	11.195	0.883939	0.091551	0.704341	1.06354	0.650956	0.0534978	0.546008	0.755904
SBW frass	Mixed stands	2012	10.5219	0.671481	9.20465	11.8392	0.995588	0.0910402	0.816992	1.17418	0.6618	0.0519444	0.559899	0.7637
SBW frass	Mixed stands	2013	11.2017	0.661889	9.90329	12.5002	1.10724	0.0908512	0.929013	1.28546	0.672643	0.0510648	0.572468	0.772818
SBW frass	Mixed stands	2014	11.8816	0.661268	10.5843	13.1788	1.21889	0.0909861	1.0404	1.39738	0.683486	0.0508939	0.583646	0.783326
SBW frass	Mixed stands	2015	12.5614	0.669644	11.2477	13.8751	1.33054	0.0914434	1.15115	1.50992	0.69433	0.0514389	0.593421	0.795239
SBW frass	Mixed stands	2016	13.2412	0.686687	11.8941	14.5883	1.44219	0.0922182	1.26128	1.62309	0.705173	0.0526776	0.601834	0.808512
SBW frass	Mixed stands	2017	13.921	0.711774	12.5247	15.3174	1.55384	0.0933028	1.3708	1.73687	0.716017	0.0545626	0.60898	0.823054

## Sheet: Fig3
LitterType	ForestCompositionType	Year	PredictedValue_N	SE_N	CI_lower_N	CI_upper_N	PredictedValue_P	SE_P	CI_lower_P	CI_upper_P	PredictedValue_K	SE_K	CI_lower_K	CI_upper_K
Needle litter	Fir-dominated stands	2011	5.31375	0.588098	4.15965	6.46784	0.487613	0.0658002	0.358486	0.616741	0.441188	0.0438459	0.355144	0.527233
Needle litter	Fir-dominated stands	2012	6.6817	0.539628	5.62272	7.74067	0.587613	0.063062	0.463859	0.711368	0.459743	0.0396802	0.381873	0.537612
Needle litter	Fir-dominated stands	2013	8.04965	0.543664	6.98275	9.11654	0.687614	0.0628768	0.564223	0.811004	0.478297	0.0372805	0.405137	0.551457
Needle litter	Fir-dominated stands	2014	9.4176	0.599146	8.24182	10.5934	0.787614	0.0652664	0.659534	0.915694	0.496851	0.0369921	0.424257	0.569445
Needle litter	Fir-dominated stands	2015	10.7855	0.693841	9.42394	12.1472	0.887614	0.0699675	0.750308	1.02492	0.515405	0.0388622	0.439141	0.591669
Needle litter	Fir-dominated stands	2016	12.1535	0.814179	10.5557	13.7513	0.987614	0.0765553	0.83738	1.13785	0.533959	0.0426074	0.450345	0.617573
Needle litter	Fir-dominated stands	2017	13.5214	0.95047	11.6562	15.3867	1.08761	0.0845903	0.921612	1.25362	0.552513	0.0477889	0.458731	0.646295
Needle litter	Spruce-dominated stands	2011	2.20624	0.399044	1.42315	2.98933	0.259075	0.0515441	0.157924	0.360226	0.288173	0.0318002	0.225768	0.350578
Needle litter	Spruce-dominated stands	2012	2.68505	0.394997	1.9099	3.4602	0.301959	0.0511707	0.20154	0.402377	0.292571	0.0303302	0.23305	0.352092
Needle litter	Spruce-dominated stands	2013	3.16386	0.395326	2.38806	3.93965	0.344843	0.051136	0.244492	0.445193	0.296969	0.0294514	0.239173	0.354765
Needle litter	Spruce-dominated stands	2014	3.64266	0.400022	2.85765	4.42767	0.387726	0.0514408	0.286778	0.488675	0.301367	0.0292173	0.24403	0.358703
Needle litter	Spruce-dominated stands	2015	4.12147	0.408932	3.31897	4.92397	0.43061	0.052079	0.328409	0.532811	0.305765	0.029643	0.247592	0.363937
Needle litter	Spruce-dominated stands	2016	4.60028	0.421791	3.77255	5.42801	0.473494	0.0530387	0.36941	0.577578	0.310162	0.0307012	0.249914	0.370411
Needle litter	Spruce-dominated stands	2017	5.07909	0.43825	4.21905	5.93912	0.516378	0.0543028	0.409813	0.622943	0.31456	0.0323298	0.251116	0.378005
Needle litter	Mixed stands	2011	4.55036	0.527832	3.51454	5.58619	0.380731	0.0610709	0.260884	0.500578	0.378818	0.0397521	0.300807	0.456828
Needle litter	Mixed stands	2012	5.18345	0.498634	4.20492	6.16198	0.427956	0.06019	0.309838	0.546074	0.375573	0.0370773	0.302812	0.448335
Needle litter	Mixed stands	2013	5.81654	0.490515	4.85395	6.77914	0.475182	0.0600125	0.357412	0.592952	0.372329	0.0353352	0.302986	0.441671
Needle litter	Mixed stands	2014	6.44963	0.504493	5.4596	7.43966	0.522407	0.0605445	0.403594	0.641221	0.369084	0.0346665	0.301054	0.437114
Needle litter	Mixed stands	2015	7.08272	0.538852	6.02527	8.14017	0.569633	0.0617676	0.448419	0.690847	0.365839	0.0351326	0.296894	0.434784
Needle litter	Mixed stands	2016	7.71581	0.590042	6.5579	8.87372	0.616859	0.0636421	0.491966	0.741751	0.362595	0.0366904	0.290593	0.434597
Needle litter	Mixed stands	2017	8.3489	0.654123	7.06523	9.63256	0.664084	0.0661126	0.534343	0.793825	0.35935	0.0392098	0.282404	0.436296
SBW frass	Fir-dominated stands	2011	3.92306	0.50555	2.93096	4.91516	0.403487	0.0625495	0.280739	0.526236	0.286765	0.0364291	0.215276	0.358254
SBW frass	Fir-dominated stands	2012	4.43232	0.485702	3.47917	5.38547	0.460634	0.0610985	0.340733	0.580534	0.304399	0.0350004	0.235714	0.373085
SBW frass	Fir-dominated stands	2013	4.94159	0.47947	4.00067	5.88251	0.51778	0.0607298	0.398602	0.636957	0.322034	0.0342913	0.254739	0.389328
SBW frass	Fir-dominated stands	2014	5.45085	0.487379	4.49441	6.4073	0.574926	0.0614628	0.45431	0.695542	0.339668	0.0343466	0.272265	0.40707
SBW frass	Fir-dominated stands	2015	5.96012	0.508768	4.9617	6.95854	0.632072	0.0632592	0.507931	0.756213	0.357302	0.0351625	0.288298	0.426305
SBW frass	Fir-dominated stands	2016	6.46938	0.542044	5.40567	7.5331	0.689218	0.0660324	0.559635	0.818801	0.374936	0.0366884	0.302938	0.446934
SBW frass	Fir-dominated stands	2017	6.97865	0.585184	5.83027	8.12703	0.746364	0.0696657	0.609651	0.883078	0.39257	0.0388406	0.316348	0.468792
SBW frass	Spruce-dominated stands	2011	1.76656	0.393884	0.993598	2.53953	0.209014	0.0510962	0.108742	0.309286	0.162388	0.0288634	0.105746	0.21903
SBW frass	Spruce-dominated stands	2012	2.12642	0.392012	1.35713	2.89572	0.252837	0.0509318	0.152888	0.352787	0.171575	0.0285219	0.115604	0.227547
SBW frass	Spruce-dominated stands	2013	2.48628	0.392121	1.71678	3.25579	0.296661	0.0509653	0.196645	0.396676	0.180763	0.0283527	0.125123	0.236403
SBW frass	Spruce-dominated stands	2014	2.84614	0.394209	2.07254	3.61975	0.340484	0.0511965	0.240015	0.440953	0.189951	0.0283589	0.134299	0.245603
SBW frass	Spruce-dominated stands	2015	3.206	0.398246	2.42448	3.98753	0.384307	0.0516226	0.283002	0.485613	0.199139	0.0285403	0.143131	0.255147
SBW frass	Spruce-dominated stands	2016	3.56586	0.404174	2.7727	4.35902	0.428131	0.0522388	0.325616	0.530645	0.208327	0.0288937	0.151625	0.265028
SBW frass	Spruce-dominated stands	2017	3.92572	0.411909	3.11738	4.73406	0.471954	0.0530386	0.36787	0.576038	0.217514	0.0294128	0.159794	0.275235
SBW frass	Mixed stands	2011	2.34999	0.464312	1.43882	3.26117	0.2905	0.0597296	0.173285	0.407714	0.174833	0.0336305	0.108836	0.240831
SBW frass	Mixed stands	2012	2.95872	0.461172	2.05371	3.86374	0.341242	0.0594801	0.224517	0.457968	0.197913	0.0332137	0.132734	0.263092
SBW frass	Mixed stands	2013	3.56746	0.462853	2.65914	4.47577	0.391985	0.0595444	0.275134	0.508836	0.220992	0.0330995	0.156037	0.285947
SBW frass	Mixed stands	2014	4.17619	0.469303	3.25522	5.09716	0.442728	0.0599214	0.325137	0.560319	0.244072	0.0332912	0.17874	0.309403
SBW frass	Mixed stands	2015	4.78492	0.48033	3.84231	5.72753	0.493471	0.0606053	0.374538	0.612404	0.267151	0.0337835	0.200854	0.333449
SBW frass	Mixed stands	2016	5.39365	0.495628	4.42102	6.36628	0.544214	0.0615859	0.423356	0.665071	0.29023	0.0345636	0.222402	0.358059
SBW frass	Mixed stands	2017	6.00238	0.514818	4.99209	7.01267	0.594956	0.0628493	0.47162	0.718293	0.31331	0.0356125	0.243423	0.383197

## Sheet: Fig4
ForestCompositionType	Year	Species	PredictedValue_N	SE_N	CI_lower_N	CI_upper_N	PredictedValue_P	SE_P	CI_lower_P	CI_upper_P	PredictedValue_K	SE_K	CI_lower_K	CI_upper_K	PredictedValue_CNratio	SE_CNratio	CI_lower_CNratio	CI_upper_CNratio
Fir-dominated stands	2010	Black spruce	8.7747	0.329311	8.1288	9.42061	1.20741	0.0922741	1.02642	1.38839	4.58478	0.146007	4.2984	4.87115	63.1101	1.94317	59.2988	66.9214
Fir-dominated stands	2010	Balsam fir	9.50197	0.319614	8.87508	10.1288	1.09455	0.0888553	0.920274	1.26883	3.58817	0.124515	3.34395	3.83239	58.6008	1.8305	55.0105	62.1911
Fir-dominated stands	2011	Black spruce	8.78017	0.321517	8.14955	9.41078	1.21653	0.0921079	1.03587	1.39719	4.46359	0.138694	4.19156	4.73562	62.6004	1.87572	58.9214	66.2794
Fir-dominated stands	2011	Balsam fir	9.89025	0.312819	9.2767	10.5038	1.14563	0.0886528	0.971744	1.31951	3.54547	0.119933	3.31023	3.7807	56.3378	1.78518	52.8364	59.8392
Fir-dominated stands	2012	Black spruce	8.78563	0.316128	8.16559	9.40568	1.22566	0.0919928	1.04523	1.40609	4.3424	0.132899	4.08174	4.60307	62.0907	1.82602	58.5092	65.6722
Fir-dominated stands	2012	Balsam fir	10.2785	0.308448	9.67356	10.8835	1.1967	0.0885397	1.02304	1.37036	3.50277	0.116717	3.27384	3.73169	54.0748	1.75261	50.6373	57.5123
Fir-dominated stands	2013	Black spruce	8.7911	0.313267	8.17667	9.40553	1.23478	0.0919291	1.05448	1.41509	4.22121	0.128826	3.96854	4.47389	61.581	1.79553	58.0593	65.1027
Fir-dominated stands	2013	Balsam fir	10.6668	0.306603	10.0655	11.2682	1.24777	0.0885162	1.07416	1.42138	3.46006	0.114979	3.23455	3.68558	51.8118	1.7335	48.4117	55.2118
Fir-dominated stands	2014	Black spruce	8.79656	0.313004	8.18265	9.41048	1.24391	0.0919169	1.06363	1.42419	4.10003	0.126643	3.85163	4.34842	61.0713	1.78525	57.5698	64.5729
Fir-dominated stands	2014	Balsam fir	11.0551	0.307332	10.4523	11.6579	1.29884	0.0885826	1.1251	1.47259	3.41736	0.114787	3.19222	3.6425	49.5488	1.72829	46.1589	52.9386
Fir-dominated stands	2015	Black spruce	8.80203	0.315345	8.18352	9.42054	1.25303	0.0919562	1.07267	1.43339	3.97884	0.126446	3.73083	4.22685	60.5617	1.79551	57.04	64.0833
Fir-dominated stands	2015	Balsam fir	11.4434	0.310615	10.8342	12.0526	1.34992	0.0887384	1.17587	1.52396	3.37466	0.116149	3.14685	3.60247	47.2858	1.73712	43.8786	50.6929
Fir-dominated stands	2016	Black spruce	8.80749	0.320233	8.1794	9.43559	1.26216	0.0920468	1.08162	1.4427	3.85765	0.128245	3.60611	4.10919	60.052	1.82597	56.4706	63.6334
Fir-dominated stands	2016	Balsam fir	11.8317	0.316373	11.2112	12.4522	1.40099	0.0889833	1.22646	1.57552	3.33196	0.119012	3.09853	3.56538	45.0228	1.75976	41.5712	48.4743
Fir-dominated stands	2017	Black spruce	8.81296	0.327555	8.1705	9.45542	1.27129	0.0921888	1.09047	1.4521	3.73646	0.131959	3.47764	3.99528	59.5423	1.87565	55.8634	63.2212
Fir-dominated stands	2017	Balsam fir	12.22	0.324474	11.5836	12.8564	1.45206	0.0893166	1.27688	1.62724	3.28925	0.12327	3.04748	3.53103	42.7597	1.79571	39.2377	46.2818
Spruce-dominated stands	2010	Black spruce	7.15012	0.271112	6.61837	7.68188	1.11401	0.0766662	0.963639	1.26438	4.25765	0.124834	4.0128	4.5025	76.3188	1.69666	72.991	79.6466
Spruce-dominated stands	2010	Balsam fir	7.87739	0.300653	7.28769	8.46708	0.88096	0.083973	0.716258	1.04566	3.26104	0.126962	3.01202	3.51006	71.8095	1.87955	68.123	75.496
Spruce-dominated stands	2011	Black spruce	7.22076	0.267455	6.69618	7.74534	1.12314	0.0764535	0.973182	1.27309	4.13646	0.116042	3.90886	4.36406	75.1413	1.6267	71.9508	78.3319
Spruce-dominated stands	2011	Balsam fir	8.33084	0.290769	7.76053	8.90115	0.932033	0.0836872	0.767891	1.09617	3.21834	0.122036	2.97898	3.4577	68.8788	1.77505	65.3972	72.3603
Spruce-dominated stands	2012	Black spruce	7.29139	0.264848	6.77193	7.81086	1.13226	0.0763023	0.982604	1.28192	4.01528	0.108885	3.80171	4.22884	73.9639	1.57331	70.878	77.0497
Spruce-dominated stands	2012	Balsam fir	8.7843	0.283903	8.22746	9.34114	0.983106	0.0834957	0.819339	1.14687	3.17564	0.118427	2.94336	3.40792	65.948	1.69422	62.625	69.271
Spruce-dominated stands	2013	Black spruce	7.36203	0.263323	6.84555	7.8785	1.14139	0.0762129	0.991905	1.29087	3.89409	0.103703	3.69069	4.09749	72.7864	1.53819	69.7694	75.8034
Spruce-dominated stands	2013	Balsam fir	9.23775	0.280275	8.68803	9.78748	1.03418	0.0833991	0.870602	1.19775	3.13294	0.116257	2.90491	3.36096	63.0172	1.64056	59.7994	66.2349
Spruce-dominated stands	2014	Black spruce	7.43266	0.262898	6.91702	7.9483	1.15051	0.0761855	1.00108	1.29994	3.7729	0.1008	3.57519	3.97061	71.609	1.52263	68.6225	74.5954
Spruce-dominated stands	2014	Balsam fir	9.69121	0.280012	9.142	10.2404	1.08525	0.0833976	0.921677	1.24882	3.09023	0.115608	2.86348	3.31698	60.0864	1.61677	56.9153	63.2575
Spruce-dominated stands	2015	Black spruce	7.5033	0.263579	6.98632	8.02027	1.15964	0.0762203	1.01014	1.30913	3.65171	0.100374	3.45484	3.84858	70.4315	1.52721	67.4361	73.4269
Spruce-dominated stands	2015	Balsam fir	10.1447	0.283124	9.58935	10.7	1.13632	0.0834915	0.972566	1.30008	3.04753	0.116504	2.81902	3.27604	57.1556	1.62418	53.97	60.3412
Spruce-dominated stands	2016	Black spruce	7.57393	0.265357	7.05347	8.0944	1.16876	0.076317	1.01908	1.31845	3.53052	0.102457	3.32957	3.73148	69.254	1.55176	66.2105	72.2976
Spruce-dominated stands	2016	Balsam fir	10.5981	0.289501	10.0303	11.1659	1.1874	0.0836802	1.02327	1.35152	3.00483	0.118911	2.7716	3.23806	54.2248	1.66236	50.9643	57.4853
Spruce-dominated stands	2017	Black spruce	7.64457	0.268211	7.1185	8.17063	1.17789	0.0764756	1.02789	1.32789	3.40934	0.106902	3.19966	3.61901	68.0766	1.59536	64.9475	71.2057
Spruce-dominated stands	2017	Balsam fir	11.0516	0.298935	10.4652	11.6379	1.23847	0.0839632	1.07379	1.40315	2.96213	0.122739	2.72139	3.20286	51.294	1.72928	47.9023	54.6858
Mixed stands	2010	Black spruce	8.55273	0.320728	7.92366	9.1818	0.935335	0.0887631	0.761238	1.10943	4.37541	0.139833	4.10115	4.64968	63.8913	1.89216	60.1801	67.6026
Mixed stands	2010	Balsam fir	9.27999	0.317104	8.65803	9.90195	0.863087	0.087967	0.690551	1.03562	3.3788	0.121136	3.14121	3.6164	59.3821	1.81366	55.8248	62.9393
Mixed stands	2011	Black spruce	8.6757	0.314057	8.05972	9.29169	0.944461	0.0885879	0.770707	1.11821	4.25422	0.1321	3.99513	4.51332	62.9834	1.83264	59.3889	66.5779
Mixed stands	2011	Balsam fir	9.78579	0.310657	9.17647	10.3951	0.91416	0.0877699	0.74201	1.08631	3.3361	0.116398	3.1078	3.5644	56.7208	1.77076	53.2477	60.1939
Mixed stands	2012	Black spruce	8.79868	0.309414	8.1918	9.40555	0.953586	0.088466	0.780072	1.1271	4.13304	0.125919	3.88606	4.38001	62.0754	1.78831	58.5679	65.5829
Mixed stands	2012	Balsam fir	10.2916	0.306606	9.69021	10.8929	0.965233	0.087663	0.793293	1.13717	3.2934	0.113057	3.07165	3.51515	54.0595	1.74012	50.6465	57.4725
Mixed stands	2013	Black spruce	8.92165	0.306893	8.31972	9.52358	0.962712	0.0883974	0.789332	1.13609	4.01185	0.121527	3.77349	4.25021	61.1674	1.76031	57.7148	64.6201
Mixed stands	2013	Balsam fir	10.7974	0.305046	10.1991	11.3957	1.01631	0.0876467	0.844397	1.18821	3.2507	0.111237	3.03252	3.46887	51.3982	1.7224	48.0199	54.7765
Mixed stands	2014	Black spruce	9.04462	0.306546	8.44337	9.64587	0.971838	0.0883823	0.798487	1.14519	3.89066	0.119122	3.65702	4.1243	60.2595	1.74944	56.8282	63.6908
Mixed stands	2014	Balsam fir	11.3032	0.306016	10.703	11.9034	1.06738	0.0877211	0.895324	1.23943	3.20799	0.111015	2.99025	3.42574	48.7369	1.71798	45.3673	52.1065
Mixed stands	2015	Black spruce	9.16759	0.30838	8.56275	9.77244	0.980963	0.0884207	0.807537	1.15439	3.76947	0.118825	3.53641	4.00253	59.3515	1.756	55.9073	62.7957
Mixed stands	2015	Balsam fir	11.809	0.309491	11.2019	12.416	1.11845	0.0878858	0.946074	1.29083	3.16529	0.112398	2.94484	3.38575	46.0756	1.72698	42.6884	49.4629
Mixed stands	2016	Black spruce	9.29057	0.312357	8.67792	9.90321	0.990089	0.0885127	0.816482	1.16369	3.64828	0.120652	3.41164	3.88493	58.4436	1.77981	54.9527	61.9344
Mixed stands	2016	Balsam fir	12.3148	0.31539	11.6962	12.9333	1.16952	0.0881404	0.996647	1.3424	3.12259	0.115331	2.89638	3.3488	43.4143	1.74919	39.9835	46.8451
Mixed stands	2017	Black spruce	9.41354	0.318396	8.78904	10.038	0.999214	0.0886579	0.825323	1.17311	3.5271	0.124508	3.28289	3.7713	57.5356	1.82019	53.9655	61.1057
Mixed stands	2017	Balsam fir	12.8205	0.323578	12.1859	13.4552	1.2206	0.0884842	1.04705	1.39415	3.07989	0.119698	2.84512	3.31466	40.753	1.78412	37.2537	44.2523

## Sheet: Fig5
ForestCompositionType	Month	DefoliationPct	PredictedValue_Temp	SE	CI_lower	CI_upper
Fir-dominated stands	June	0	4.4816	0.369556	3.75703	5.20617
Mixed stands	June	0	4.57082	0.350284	3.88404	5.25761
Spruce-dominated stands	June	0	5.88292	0.289172	5.31595	6.44988
Fir-dominated stands	July	0	9.73029	0.326498	9.09015	10.3704
Mixed stands	July	0	9.38403	0.317323	8.76187	10.0062
Spruce-dominated stands	July	0	10.1106	0.267291	9.5865	10.6346
Fir-dominated stands	August	0	10.7718	0.310369	10.1632	11.3803
Mixed stands	August	0	10.2012	0.304907	9.60341	10.799
Spruce-dominated stands	August	0	11.1514	0.259327	10.643	11.6599
Fir-dominated stands	June	20	5.45148	0.331482	4.80156	6.1014
Mixed stands	June	20	5.33697	0.318118	4.71325	5.96069
Spruce-dominated stands	June	20	6.79399	0.262112	6.28008	7.3079
Fir-dominated stands	July	20	10.3051	0.307449	9.70233	10.9079
Mixed stands	July	20	9.93385	0.301304	9.3431	10.5246
Spruce-dominated stands	July	20	10.5938	0.254476	10.0949	11.0927
Fir-dominated stands	August	20	11.3361	0.298806	10.7503	11.922
Mixed stands	August	20	10.8251	0.295192	10.2463	11.4038
Spruce-dominated stands	August	20	11.5455	0.251747	11.0519	12.0391
Fir-dominated stands	June	40	6.42135	0.30652	5.82037	7.02233
Mixed stands	June	40	6.10311	0.30021	5.5145	6.69172
Spruce-dominated stands	June	40	7.70506	0.259859	7.19557	8.21456
Fir-dominated stands	July	40	10.88	0.295568	10.3005	11.4595
Mixed stands	July	40	10.4837	0.292816	9.90956	11.0578
Spruce-dominated stands	July	40	11.0771	0.253516	10.58	11.5741
Fir-dominated stands	August	40	11.9005	0.291733	11.3285	12.4725
Mixed stands	August	40	11.4489	0.290106	10.8801	12.0177
Spruce-dominated stands	August	40	11.9396	0.251173	11.4472	12.4321
Fir-dominated stands	June	70	7.87616	0.300413	7.28716	8.46517
Mixed stands	June	70	7.25233	0.30507	6.65419	7.85047
Spruce-dominated stands	June	70	9.07167	0.302538	8.4785	9.66485
Fir-dominated stands	July	70	11.7422	0.292958	11.1678	12.3166
Mixed stands	July	70	11.3084	0.295469	10.7291	11.8877
Spruce-dominated stands	July	70	11.8019	0.274154	11.2644	12.3394
Fir-dominated stands	August	70	12.747	0.290205	12.1781	13.316
Mixed stands	August	70	12.3847	0.291629	11.8129	12.9564
Spruce-dominated stands	August	70	12.5307	0.263393	12.0143	13.0472
Fir-dominated stands	June	90	8.84604	0.318171	8.22221	9.46986
Mixed stands	June	90	8.01847	0.328729	7.37395	8.663
Spruce-dominated stands	June	90	9.98275	0.353142	9.29036	10.6751
Fir-dominated stands	July	90	12.317	0.301564	11.7258	12.9083
Mixed stands	July	90	11.8582	0.307288	11.2557	12.4607
Spruce-dominated stands	July	90	12.2852	0.30028	11.6964	12.8739
Fir-dominated stands	August	90	13.3114	0.295314	12.7324	13.8904
Mixed stands	August	90	13.0085	0.298671	12.4229	13.5941
Spruce-dominated stands	August	90	12.9248	0.279372	12.3771	13.4726

## Sheet: Fig6_fir
BalsamFirPct	PredictedValue_SIN	SE	CI_lower	CI_upper
0	5.45066	0.278703	3.15658	9.41199
1	5.51849	0.276037	3.2126	9.47947
2	5.58717	0.273426	3.26927	9.54845
3	5.6567	0.270872	3.32657	9.619
4	5.7271	0.268375	3.38449	9.69117
5	5.79837	0.265938	3.44302	9.76502
6	5.87053	0.263562	3.50214	9.84061
7	5.94359	0.261249	3.56183	9.91801
8	6.01756	0.259001	3.62209	9.99729
9	6.09245	0.256819	3.68288	10.0785
10	6.16827	0.254704	3.7442	10.1617
11	6.24503	0.25266	3.80601	10.2471
12	6.32275	0.250687	3.86831	10.3345
13	6.40144	0.248787	3.93106	10.4243
14	6.4811	0.246962	3.99425	10.5163
15	6.56176	0.245213	4.05784	10.6108
16	6.64342	0.243542	4.12181	10.7077
17	6.7261	0.241951	4.18614	10.8072
18	6.80981	0.240442	4.2508	10.9094
19	6.89455	0.239015	4.31575	11.0143
20	6.98036	0.237673	4.38097	11.122
21	7.06723	0.236416	4.44643	11.2328
22	7.15518	0.235246	4.5121	11.3465
23	7.24422	0.234165	4.57794	11.4634
24	7.33438	0.233174	4.64393	11.5835
25	7.42565	0.232273	4.71003	11.707
26	7.51806	0.231464	4.77621	11.8339
27	7.61163	0.230748	4.84244	11.9644
28	7.70635	0.230126	4.90868	12.0985
29	7.80226	0.229599	4.97491	12.2364
30	7.89936	0.229166	5.0411	12.3782
31	7.99766	0.228829	5.10721	12.524
32	8.09719	0.228588	5.17321	12.6739
33	8.19796	0.228444	5.23907	12.828
34	8.29999	0.228396	5.30477	12.9864
35	8.40328	0.228445	5.37027	13.1493
36	8.50786	0.22859	5.43555	13.3167
37	8.61374	0.228832	5.50059	13.4888
38	8.72094	0.22917	5.56536	13.6657
39	8.82947	0.229604	5.62983	13.8476
40	8.93935	0.230132	5.69399	14.0344
41	9.0506	0.230755	5.75782	14.2265
42	9.16323	0.231472	5.82129	14.4238
43	9.27727	0.232282	5.88439	14.6264
44	9.39272	0.233183	5.9471	14.8347
45	9.50962	0.234176	6.00942	15.0485
46	9.62796	0.235258	6.07131	15.2681
47	9.74778	0.236428	6.13278	15.4937
48	9.86909	0.237686	6.19382	15.7252
49	9.99191	0.239029	6.25441	15.9629
50	10.1163	0.240457	6.31456	16.2068
51	10.2422	0.241967	6.37424	16.4571
52	10.3696	0.243559	6.43347	16.714
53	10.4987	0.245231	6.49223	16.9775
54	10.6293	0.24698	6.55052	17.2479
55	10.7616	0.248806	6.60835	17.5251
56	10.8955	0.250707	6.66571	17.8095
57	11.0311	0.252681	6.72261	18.101
58	11.1684	0.254726	6.77904	18.3999
59	11.3074	0.256841	6.83502	18.7062
60	11.4481	0.259023	6.89054	19.0202
61	11.5906	0.261272	6.94561	19.342
62	11.7348	0.263586	7.00023	19.6717
63	11.8809	0.265963	7.05441	20.0095
64	12.0287	0.2684	7.10816	20.3555
65	12.1784	0.270898	7.16148	20.71
66	12.33	0.273453	7.21439	21.073
67	12.4834	0.276064	7.26688	21.4447
68	12.6388	0.278731	7.31897	21.8254
69	12.7961	0.28145	7.37066	22.2151
70	12.9553	0.284221	7.42197	22.614
71	13.1166	0.287042	7.4729	23.0224
72	13.2798	0.289912	7.52346	23.4404
73	13.4451	0.29283	7.57366	23.8682
74	13.6124	0.295793	7.62351	24.306
75	13.7818	0.2988	7.67302	24.754
76	13.9533	0.301851	7.7222	25.2123
77	14.127	0.304943	7.77106	25.6813
78	14.3028	0.308077	7.8196	26.1611
79	14.4808	0.311249	7.86784	26.6518
80	14.661	0.31446	7.91578	27.1539
81	14.8434	0.317708	7.96344	27.6673
82	15.0281	0.320992	8.01082	28.1925
83	15.2152	0.32431	8.05793	28.7296
84	15.4045	0.327662	8.10479	29.2789
85	15.5962	0.331048	8.15139	29.8406
86	15.7903	0.334464	8.19775	30.415
87	15.9868	0.337912	8.24388	31.0023
88	16.1858	0.341389	8.28978	31.6028
89	16.3872	0.344896	8.33546	32.2167
90	16.5912	0.34843	8.38094	32.8444
91	16.7976	0.351992	8.42621	33.4861
92	17.0067	0.35558	8.47129	34.1421
93	17.2183	0.359193	8.51618	34.8127
94	17.4326	0.362832	8.5609	35.4981
95	17.6496	0.366495	8.60544	36.1988
96	17.8692	0.370181	8.64982	36.9151
97	18.0916	0.373889	8.69404	37.6471
98	18.3167	0.37762	8.73811	38.3954
99	18.5447	0.381372	8.78203	39.1601
100	18.7755	0.385145	8.82582	39.9418

## Sheet: Fig6_defol
DefoliationPct	PredictedValue_SIN	SE	CI_lower	CI_upper
0	2.85828	0.320804	1.52418	5.36011
20	4.22037	0.269917	2.48655	7.16315
40	6.23154	0.236813	3.9176	9.91223
60	9.20112	0.229329	5.86997	14.4227
80	13.5858	0.249777	8.32676	22.1665
100	20.06	0.292354	11.3104	35.5781

## Sheet: Fig6_BA
BasalArea	PredictedValue_SIN	SE	CI_lower	CI_upper
0	20.1478	0.322815	10.7016	37.9323
10	14.2398	0.265576	8.46145	23.9642
20	10.0642	0.232444	6.38151	15.8722
30	7.11305	0.233898	4.4974	11.2499
40	5.02726	0.269377	2.96508	8.52366
50	3.5531	0.328022	1.86807	6.75804
